# Supplementary material for: A Study on the Impermeability of Nanodispersible Modified Bentonite Based on Colloidal Osmotic Pressure Mechanisms and the Adsorption of Harmful Substances
Source: Nanomaterials (Basel). 2023 Jun 11;13(12):1840. doi: 10.3390/nano13121840 (PMC10302080; doi:10.3390/nano13121840)
Supplement: Supplementary file 1 [file nanomaterials-13-01840-s001.zip]

Archive with 1 entries (1 files):
- nanomaterials-2435850-supplementary.pdf
